# Supplementary material for: In Silico Evaluation of Sesquiterpenes and Benzoxazinoids Phytotoxins against Mpro, RNA Replicase and Spike Protein of SARS-CoV-2 by Molecular Dynamics. Inspired by Nature
Source: Toxins (Basel). 2022 Aug 29;14(9):599. doi: 10.3390/toxins14090599 (PMC9506577; doi:10.3390/toxins14090599)
Supplement: Supplementary file 1 [file toxins-14-00599-s001.zip]

Archive with 1 entries (1 files):
- toxins-1878158-supplementary.pdf
